# Supplementary material for: Incidence and Characteristics of Adverse Events after COVID-19 Vaccination in a Population-Based Programme
Source: Vaccines (Basel). 2022 Jul 12;10(7):1111. doi: 10.3390/vaccines10071111 (PMC9324067; doi:10.3390/vaccines10071111)
Supplement: Supplementary file 1 [file vaccines-10-01111-s001.zip]

Archive with 1 entries (1 files):
- vaccines-1745941-supplementary.pdf
